# Supplementary material for: Late Glacial summer paleohydrology across Central Europe
Source: Sci Rep. 2024 Dec 18;14:30546. doi: 10.1038/s41598-024-83189-7 (PMC11655543; doi:10.1038/s41598-024-83189-7)
Supplement: Supplementary file 1 — Supplementary Material 1 [file 41598_2024_83189_MOESM1_ESM.xlsx]

## Sheet: README
Supplementary data file to:
Late Glacial summer paleohydrology across Central Europe
by:
Maximilian Prochnow, Johannes Hepp, Paul Strobel, Roland Zech, Sudip Acharya, Sönke Szidat, Damien Rius, Laurent Millet, Bruno Glaser, Michael Zech
Corresponding author: maximilian.prochnow@uni-jena.de
Content:
18Osugar	This sheet contains the d18O hemicellulose sugar data obtained by Hepp (2019)
2Halkanes	This sheet contains the d2H n-alkane data obtained by Hepp (2019)
d-excess	This sheet provides the deuterium excess results following the calculations described in this study. Note that d-excess values are only available for datapoints where both oxygen and hydrogen values exist.
Uncertainties (±) are provied as standard errors.
Please see the dissertation of Johannes Hepp for the original d18O and d2H data re-evaluated in this study:
Hepp, J., 2019. Beyond single biomarker-isotope studies in paleoclimatology: potential and limitations of a coupled δ²Hn-alkane-δ¹⁸Osugar paleohygrometer approach, Bayreuth, pp. viii, 203. doi: https://doi.org/10.15495/EPub_UBT_00004535

## Sheet: 18Osugar
depth [cm]	Age [a cal BP]	ara [‰]	ara ±	fuc [‰]	fuc ±	xyl [‰]	xyl ±	mean [‰]	mean ±
1454.7	10940	30.1724	0.164734	31.5282	0.141509	32.0475	0.231367	31.2494	0.537609
1455.7	10966
1456.7	10989			32.5987	0.298109			32.5987	0.298109
1457.7	11013			35.2096	0.331917			35.2096	0.331917
1458.7	11038					36.164	0.341401	36.164	0.341401
1459.7	11063	26.6013	0.0449912	24.6001	0.0781877	24.1874	0.0774603	25.1296	0.200639
1460.7	11086	27.4161	0.139728	24.3126	0.0172887	24.434	0.0292765	25.3876	0.186293
1461.7	11108			24.9438	0.208556	25.4703	0.174747	25.2071	0.383303
1462.7	11129			23.0934	0.0619138	23.9995	0.119362	23.5465	0.181276
1463.7	11156	27.9676	0.0904045	26.7238	0.0101344	24.301	0.0647228	26.3308	0.165262
1464.7	11180	29.2673	0.0763191	27.5255	0.0463367	25.0995	0.031705	27.2974	0.154361
1465.7	11204	29.4428	0.0114211	28.845	0.0493557	26.4734	0.0497581	28.2538	0.110535
1466.7	11224	29.8823	0.0370693	30.1058	0.0685107	28.0364	0.0405734	29.3415	0.146153
1467.7	11245	32.219	0.050455	32.0896	0.0385834	29.4274	0.0607206	31.2454	0.149759
1468.7	11268	33.502	0.0319496	33.2841	0.0556203	31.1408	0.0826203	32.6423	0.17019
1469.7	11295	30.5084	0.0431689	30.1733	0.060839	28.2044	0.103081	29.6287	0.207089
1470.7	11324	31.6117	0.0842829	30.9311	0.0327304	28.5834	0.0454661	30.3754	0.162479
1471.7	11357	31.2953	0.0574762	31.53	0.0765356	29.8866	0.104054	30.904	0.238066
1472.7	11388	33.9317	0.0236069	33.38	0.0469441	32.0877	0.076327	33.1331	0.146878
1473.7	11418	36.5398	0.107358	35.9033	0.0652789	33.5784	0.0729071	35.3405	0.245544
1474.7	11449	37.0845	0.124214	36.9737	0.0868561	34.4672	0.0927759	36.1751	0.303846
1475.7	11476	33.4557	0.136985	34.0905	0.0554012	31.6214	0.0557568	33.0559	0.248143
1476.7	11503	35.3082	0.196655	35.0448	0.120198	32.4195	0.136134	34.2575	0.452987
1477.7	11538	30.0232	0.0793127	29.319	0.0851782	26.3825	0.116306	28.5749	0.280797
1478.7	11573	29.8224	0.0637465	28.7369	0.0125387	26.4196	0.0156952	28.3263	0.0919805
1479.7	11609	30.294	0.00581628	29.0403	0.0253208	26.4343	0.0223404	28.5895	0.0534775
1480.7	11648	30.2826	0.109169	29.3325	0.083139	27.5356	0.0962281	29.0503	0.288536
1481.7	11680	27.8385	0.245537	28.5976	0.254733	26.6175	0.235221	27.6845	0.735491
1482.7	11711	27.0415	0.0967247	28.2092	0.0655856	26.5064	0.0613349	27.2524	0.223645
1483.7	11743	27.2264	0.0854473	28.5891	0.0996095	27.103	0.103663	27.6395	0.288719
1484.7	11777	28.7611	0.0377217	30.7498	0.0493583	29.102	0.0567399	29.5376	0.14382
1485.7	11814	30.8658	0.03303			30.1369	0.0395142	30.5013	0.0725442
1486.7	11849	29.7412	0.0905008	31.9206	0.0721357	29.7227	0.0529962	30.4615	0.215633
1487.7	11884	31.8083	0.066387	33.4807	0.00936072	30.9205	0.00553553	32.0699	0.0812833
1488.7	11919	31.3726	0.00431403	33.4258	0.0332367	31.6236	0.0473543	32.1407	0.0849051
1489.7	11951	32.1068	0.135883	32.6613	0.0929924	31.3791	0.131449	32.049	0.360324
1490.7	11984	36.4459	0.043647	38.3336	0.0426412	35.2419	0.0387003	36.6738	0.124989
1491.7	12013	34.8726	0.091555	35.1361	0.0492934	33.8684	0.0684012	34.6257	0.20925
1492.7	12043	37.58	0.00792404	39.1244	0.0196754	36.5346	0.0102007	37.7463	0.0378001
1493.7	12075	32.1326	0.107262	32.9611	0.0821742	30.1719	0.0740496	31.7552	0.263486
1494.7	12110	31.5314	0.0800039	33.5497	0.0455266	31.0375	0.0911894	32.0395	0.21672
1495.7	12145	32.3873	0.0668267	35.3028	0.0777159	32.4119	0.0799902	33.3673	0.224533
1496.7	12178	33.7355	0.0342701			33.77	0.0324137	33.7528	0.0666838
1497.7	12213	34.7033	0.0939315			34.5627	0.129299	34.633	0.223231
1498.7	12248	34.4639	0.0927413	37.4176	0.0718275	34.833	0.105823	35.5715	0.270392
1499.7	12284	32.8869	0.0124168	35.2283	0.0673804	31.5589	0.0897463	33.2247	0.169544
1500.7	12315	33.0015	0.0287479	35.3771	0.0508758	32.9762	0.0610227	33.7849	0.140646
1501.7	12348	34.2663	0.0944593	35.0252	0.15386	33.7457	0.139773	34.3457	0.388092
1502.7	12382	32.1879	0.130837	33.8821	0.0727581	30.7845	0.0442987	32.2848	0.247894
1503.7	12417	31.8125	0.0300252	33.6369	0.0424783	31.304	0.0215274	32.2511	0.0940309
1504.7	12448	32.1052	0.109566	32.7805	0.0919449	31.2943	0.111785	32.06	0.313296
1505.7	12488	35.292	0.0118189	35.2696	0.0376015	34.3025	0.0375159	34.9547	0.0869363
1506.7	12529	35.0156	0.165149	35.0911	0.0842467	34.5061	0.0478159	34.8709	0.297211
1507.7	12570	36.7351	0.0230292	36.2775	0.042592	35.0273	0.0175143	36.0133	0.0831355
1508.7	12612	32.4315	0.107034	32.8246	0.0558069	31.3525	0.0631487	32.2029	0.225989
1509.7	12657	33.5822	0.0917839	34.3936	0.0461392	33.4481	0.0706561	33.808	0.208579
1520.7	13036			25.6623	0.0888115			25.6623	0.0888115
1521.7	13068			26.8972	0.0603354			26.8972	0.0603354
1522.7	13099	28.5769	0.0990757	27.7505	0.0492098			28.1637	0.148286
1523.7	13131			28.5624	0.0147883			28.5624	0.0147883
1524.7	13162	30.1395	0.130249	28.8938	0.125707			29.5166	0.255956
1525.7	13194	32.6282	0.0734916					32.6282	0.0734916
1526.7	13226
1527.7	13262	29.7305	0.153339	28.4325	0.113264	27.7409	0.13258	28.6346	0.399183
1528.7	13300	33.0261	0.0657912			30.3508	0.124565	31.6884	0.190357
1529.7	13335			27.7476	0.191899	24.0676	0.379698	25.9076	0.571597
1530.7	13372			27.5867	0.165943			27.5867	0.165943
1531.7	13405			25.2654	0.190463			25.2654	0.190463
1532.7	13439			26.6525	0.182324	24.1307	0.140521	25.3916	0.322845
1533.7	13468	26.2278	0.124044					26.2278	0.124044
1534.7	13497			25.7165	0.0831972	23.1968	0.22476	24.4567	0.307957
1535.7	13528	28.2739	0.134068	27.7868	0.0943233	25.453	0.0866436	27.1713	0.315034
1536.7	13560	28.4793	0.0623853	28.2532	0.133125	26.6354	0.182696	27.7893	0.378206
1537.7	13590	29.0996	0.169153	28.4337	0.096929			28.7667	0.266082
1541.7	13711			25.5225	0.160617			25.5225	0.160617
1542.7	13747			24.9027	0.278377			24.9027	0.278377
1543.7	13781	29.6234	0.274584	27.7949	0.0974986	25.6794	0.199001	27.6993	0.571084
1547.7	13923			27.4658	0.132941			27.4658	0.132941
1548.7	13963			30.4203	0.148168	29.3174	0.121019	29.8689	0.269188
1549.7	13998					28.3456	0.0819059	28.3456	0.0819059
1550.7	14034	32.9964	0.102053	29.9629	0.0817418	28.9745	0.0896607	30.6446	0.273456
1551.7	14073			28.7005	0.091019	28.3533	0.093023	28.5269	0.184042
1558.7	14282	32.1857	0.0879902	26.6405	0.14465			29.4131	0.23264
1559.7	14311	32.305	0.154334	27.8331	0.0351927			30.069	0.189526
1560.7	14337	31.8317	0.0282114	27.4044	0.0550109			29.618	0.0832223
1561.7	14361	34.4659	0.223101	29.1786	0.115067			31.8222	0.338169
1562.7	14388	34.1993	0.175131	31.3528	0.0825249			32.7761	0.257656
1563.7	14415	34.5626	0.0770646	31.6309	0.134147			33.0967	0.211212
1564.7	14444	35.8137	0.180139	30.5387	0.100104			33.1762	0.280244
1565.7	14473	35.5553	0.134467	32.4473	0.118489			34.0013	0.252957
1566.7	14499	35.8982	0.0348768	33.029	0.0441398			34.4636	0.0790166
1567.7	14527	37.3914	0.00724206	35.3483	0.104921			36.3698	0.112163
1568.7	14551	35.3323	0.200514	30.842	0.12974			33.0872	0.330254
1569.7	14575	34.3559	0.0633362	30.6115	0.113057			32.4837	0.176394
1570.7	14600	36.3002	0.264783	35.0332	0.218551			35.6667	0.483334
1571.7	14624	36.6788	0.174362	34.759	0.106106			35.7189	0.280468
1572.7	14648	38.8927	0.0748938	36.8298	0.0531285			37.8612	0.128022
1573.7	14672	38.5016	0.126994	36.3077	0.104249			37.4046	0.231244
1574.7	14696	33.9754	0.0838761	31.371	0.0377079			32.6732	0.121584
1583.5	14899					21.6042	0.270897	21.6042	0.270897

## Sheet: 2Halkanes
depth [cm]	Age [a cal BP]	C23 [‰]	C23 ±	C25 [‰]	C25 ±	C27 [‰]	C27 ±	C29 [‰]	C29 ±	C31 [‰]	C31 ±
1454.7	10940	-172.963	3.21064	-188.143	1.44057	-221.872	1.48709	-210.026	1.91363	-215.208	4.04421
1455.7	10966	-157.704	2.63813	-166.525	1.34679	-172.678	1.80141	-210.341	0.198553	-204.153	1.29526
1456.7	10989	-144.597	3.13738	-165.728	2.33143			-200.402	3.28936
1457.7	11013	-157.473	0.601285	-172.461	2.11424				5.43365	-194.621	2.25484
1458.7	11038
1459.7	11063	-160.353	4.9452	-163.738	1.21421	-164.504	1.25042	-181.572	2.3219	-190.594	1.10838
1460.7	11086	-178.513	1.00324	-184.718	1.607	-189.223	1.15579	-195.445	2.2005	-197.604	0.942378
1461.7	11108	-159.541	2.83312	-170.385	1.43377	-173.775	1.11559	-190.314	2.13269	-190.087	2.47168
1462.7	11129	-171.589	1.72881	-184.496	0.607546	-183.482	0.724804	-209.546	1.65166	-206.972	2.12296
1463.7	11156	-162.933	1.3358	-185.787	1.54999	-182.822	2.55759	-191.697	3.51283	-192.699	2.58298
1464.7	11180	-138.619	2.01574	-168.386	3.36613			-180.738	2.67469	-184.426	1.60075
1465.7	11204					-163.405	3.15825	-177.861	3.24526	-180.814	3.10032
1466.7	11224	-158.105	1.68518	-174.926	2.17244	-177.046	0.126976	-191.667	0.269352	-192.667	0.284247
1467.7	11245	-174.99	0.3955	-182.582	0.189349	-188.063	0.708504	-203.601	0.726838	-206.587	1.12297
1468.7	11268	-152.848	2.29573	-163.75	1.04214	-171.019	1.29949	-183.165	1.51897	-188.858	3.73884
1469.7	11295	-167.399	2.54925	-175.529	0.585133	-182.136	1.35929	-194.315	1.93388	-195.767	2.41083
1470.7	11324	-147.78	2.73684	-169.086	1.32048	-175.744	1.35642	-187.317	0.90253	-191.715	2.87709
1471.7	11357	-160.456	0.543174	-174.674	2.23691	-175.508	1.15719	-193.23	1.16056	-190.131	1.22237
1472.7	11388	-163.768	2.67065	-165.085	2.50441	-168.041	1.24934	-185.568	1.10935	-190.551	0.286629
1473.7	11418	-160.451	4.11698	-170.978	0.848015	-170.336	0.425929	-192.895	1.39881	-193.241	1.08643
1474.7	11449	-164.249	3.62156	-169.484	1.99079	-173.287	1.853	-185.361	2.0574	-189.823	2.56908
1475.7	11476	-154.866	2.06738	-158.646	0.145059	-154.891	1.43006	-178.737	1.33447	-181.736	1.1175
1476.7	11503	-166.458	2.03365	-169.199	4.22646	-159.584	4.91242	-181.04	2.00216	-183.756	2.11543
1477.7	11538	-165.418	4.04318			-160.577	2.14797			-188.582	3.32969
1478.7	11573	-186.616	2.37243	-182.35	1.45169	-176.724	1.3592	-191.342	2.57989	-192.291	1.28725
1479.7	11609	-193.364	2.00964	-193.466	0.153612	-180.069	1.05154	-198.568	1.8819	-200.329	1.53047
1480.7	11648	-177.128	1.55016	-180.333	2.2198	-161.609	1.10322	-183.72	1.7418	-184.056	2.37958
1481.7	11680	-205.762	0.536176	-207.093	2.57845	-188.84	2.96496	-200.24	3.31241	-199.427	3.54311
1482.7	11711	-190.081	1.67933	-188.275	3.15432	-170.005	2.38486	-185.405	2.05375	-186.857	0.920713
1483.7	11743	-197.179	2.73767	-204.555	1.26131	-185.73	2.65123	-199.754	2.82238	-198.407	3.85192
1484.7	11777	-197.543	1.04878	-201.523	0.0280781	-175.644	5.13521	-194.296	2.64996	-192.179	1.11236
1485.7	11814	-199.237	1.35631	-203.686	1.85709	-192.155	1.74211	-200.65	1.22143	-198.939	1.5872
1486.7	11849	-193.574	1.74265	-194.023	1.01278	-174.825	1.69948	-194.871	0.44702	-190.149	0.71909
1487.7	11884	-182.46	1.93682	-192.155	1.74243	-184.113	3.15666	-190.213	0.943589	-192.292	1.6388
1488.7	11919	-188.401	2.58823	-197.395	2.49562	-171.967	1.29289	-189.505	0.955567	-192.389	0.976746
1489.7	11951	-194.557	1.74232	-193.371	3.2536	-178.473	3.29314	-202.801	3.26762	-199.787	0.801479
1490.7	11984	-201.393	3.23116	-206.083	1.0444	-192.445	0.735283	-199.47	0.68954	-200.668	1.91011
1491.7	12013	-201.21	0.797045	-202.801	1.13248	-187.014	3.50073	-205.707	1.17825	-202.986	0.531975
1492.7	12043	-205.614	1.31825	-201.922	0.907858	-179.231	3.83071	-196.054	0.770302	-195.142	1.60221
1493.7	12075	-202.949	1.70169	-204.773	1.42292	-184.676	5.65367	-205.419	1.11486	-203.919	0.655868
1494.7	12110	-190.887	0.4392	-201.609	1.24001	-189.431	1.19643	-197.639	1.84307	-193.009	1.31402
1495.7	12145	-195.722	1.65968	-180.601	3.72571	-156.017	0.990276	-180.129	3.0563	-178.853	0.553561
1496.7	12178	-205.438	1.28831	-205.115	0.623439	-191.43	0.804076	-203.156	0.143609	-203.03	0.50008
1497.7	12213	-198.555	2.55593			-176.773	4.2458	-207.432	0.762235	-209.319	0.816446
1498.7	12248	-191.969	0.159262	-193.881	0.907417	-176.708	3.42659	-195.13	0.410508	-191.299	1.46926
1499.7	12284	-191.51	0.996314	-192.739	0.428844	-169.3	2.33389	-193.318	3.34007	-195.574	2.01048
1500.7	12315	-181.329	0.764789	-181.189	2.17315	-171.249	3.09644	-198.123	0.882974	-195.2	0.667425
1501.7	12348	-197.26	0.610374	-200.327	0.265003	-189.976	0.451025	-205.333	0.401249	-210.712	2.30115
1502.7	12382	-197.865	1.82546	-201.783	1.51704	-187.359	3.86843	-202.608	3.85818	-197.227	1.58741
1503.7	12417	-193.358	2.63699	-191.67	1.26483	-176.535	5.13519	-197.127	1.59999	-197.033	1.22814
1504.7	12448	-197.144	4.14255	-202.283	0.825544	-184.942	1.38783	-201.81	0.551846	-199.474	0.668054
1505.7	12488	-205.66	2.06779	-198.352	0.750838	-179.16	0.733344	-202.106	0.511283	-200.135	0.673838
1506.7	12529	-206.753	1.95818	-210.484	1.31487	-201.189	1.58774	-209.254	1.25117	-206.878	1.20878
1507.7	12570	-198.552	0.817699	-204.824	0.769729	-184.63	3.40252	-202.295	1.16191	-198.998	0.966727
1508.7	12612					-164.315	1.13052	-179.403	0.986032	-182.165	2.08825
1509.7	12657	-214.467	1.49112	-214.196	1.33629	-195.848	0.635828	-211.372	0.221718	-209.741	1.06542
1510.7	12703	-206.365	1.56363	-202.581	1.16374	-180.098	4.62271	-198.92	3.52038	-197.964	0.650497
1511.7	12746	-205.065	2.56498	-205.4	0.303235	-186.676	2.59503	-203.73	1.03017	-202.576	0.572947
1512.7	12778	-203.381	2.60401	-207.324	1.89462					-194.717	5.36924
1513.7	12807			-193.475	2.06778	-175.682	2.93872	-194.776	2.00022	-193.858	0.576075
1514.7	12839	-187.901	0.840681	-194.539	3.0805			-189.594	3.28059	-193.719	1.702
1515.7	12870	-206.742	0.987341	-204.603	0.877739	-193.347	0.991177	-198.544	1.4864	-195.456	0.93739
1516.7	12901	-176.587	3.61009	-184.197	1.72843	-174.267	2.01994	-185.832	2.51722	-186.256	1.10987
1517.7	12933	-185.928	1.7643	-196.634	1.0232	-176.683	1.21869	-189.599	3.83881	-188.698	2.35543
1518.7	12971	-183.29	1.94992	-189.423	1.85446	-181.818	1.91119	-187.581	0.118563	-189.727	1.31776
1520.7	13036	-188.707	1.40181	-185.191	0.0799625	-181.233	0.971622	-186.347	1.47345	-187.338	1.36097
1521.7	13068	-198.03	2.47591	-187.041	0.257766	-180.742	2.43862	-195.075	2.41777	-199.829	2.53336
1522.7	13099	-199.074	1.27376	-198.856	1.01901	-179.728	1.47639	-189.258	0.563563	-186.428	0.649445
1523.7	13131	-189.76	3.07656	-184.885	1.18755	-179.618	2.01025	-187.956	0.840609	-186.802	1.04635
1524.7	13162	-198.168	3.78261	-191.375	1.29747	-180.846	1.08355	-191.302	1.68455	-197.094	3.84562
1525.7	13194	-178.177	3.04909	-156.977	3.5179	-159.862	2.96528	-175.87	2.86768	-173.73	2.40526
1526.7	13226	-194.828	3.42757	-192.579	0.144042	-168.582	3.81861	-185.018	2.00592	-185.349	0.719366
1527.7	13262			-190.489	0.683112	-176.235	0.343613	-185.829	0.641478	-185.433	0.743804
1528.7	13300	-204.476	3.00314	-191.103	1.59061	-178.77	2.45155	-192.883	1.0595	-191.69	0.786298
1529.7	13335	-178.915	1.52018	-179.601	1.58576	-169.031	2.20904	-177.782	1.25647	-183.875	1.91541
1530.7	13372	-190.53	1.40484	-189.935	0.891258	-174.88	0.570679	-184.467	0.453624	-188.542	2.40398
1531.7	13405	-194.776	0.787991	-189.604	0.583414	-176.206	0.697647	-189.302	1.56416	-192.498	1.62046
1532.7	13439	-203.194	5.72192	-181.525	1.00616	-168.612	1.18327	-190.372	2.90319	-188.919	1.83901
1533.7	13468	-180.585	0.583169	-181.083	1.37175	-162.141	4.50148	-181.578	0.211025	-182.723	1.49715
1534.7	13497	-177.971	0.864347	-180.122	1.72699	-138.135	2.66747	-176.274	4.68826	-179.056	0.850014
1535.7	13528	-178.478	0.725913	-180.102	1.12162	-141.644	0.627305	-182.875	1.60609	-182.958	0.946941
1536.7	13560	-175.948	3.38406			-142.974	3.07928	-179.788	3.44223	-182.343	0.262132
1537.7	13590	-172.773	1.25215	-174.885	1.21588	-139.672	3.63486	-176.894	4.19379	-177.37	0.839709
1538.7	13618	-174.549	0.796575	-176.528	0.552047			-181.234	2.43991	-178.883	0.84571
1539.7	13647	-171.485	0.780854			-146.987	4.15938	-173.504	4.6018
1540.7	13680	-169.41	1.309	-177.672	0.60293	-172.422	0.0523056	-187.511	0.470749	-184.243	0.432403
1541.7	13711	-168.502	0.955894	-174.413	0.722751	-138.101	4.03227	-175.588	0.649156	-179.658	1.23295
1542.7	13747	-160.213	2.28888	-169.55	0.520872	-143.197	1.16831	-173.777	0.665744	-173.319	0.692625
1543.7	13781	-162.472	0.0969496	-172.107	1.27741	-144.003	1.18274	-177.443	0.595126	-178.256	1.51483
1544.7	13817	-166.648	0.736249	-172.679	1.55671	-140.931	1.83436	-179.129	2.65265	-185.835	1.81503
1545.7	13852	-157.114	1.18205	-169.834	1.25077	-140.523	1.02014	-185.636	0.389271	-178.509	0.625195
1546.7	13887	-158.556	1.2946	-169.96	1.52043	-149.915	3.58102	-185.367	0.92552	-180.619	0.638992
1547.7	13923	-159.59	2.73926	-180.278	0.561919	-154.114	3.10908	-189.739	1.52231	-189.75	0.886952
1548.7	13963	-145.629	5.04103	-178.929	0.914488			-185.78	5.17183	-188.338	3.68875
1549.7	13998	-150.85	1.31859	-175.755	0.725015	-174.511	3.28488	-194.829	0.811473	-191.233	1.59045
1550.7	14034	-153.425	2.07004	-172.209	1.15567	-164.146	3.40298	-182.24	3.27455	-188.31	1.43018
1551.7	14073	-150.502	1.03247	-177.46	2.02045	-175.01	2.74566	-191.256	3.50245	-195.153	0.588023
1552.7	14107	-132.066	1.13323	-167.396	1.53224	-177.359	1.44302	-197.43	3.41372	-192.444	0.658509
1553.7	14141	-135.085	0.786221	-162.287	2.17965	-177.579	0.593903	-199.665	5.6312	-197.028	0.871021
1554.7	14169	-151.001	2.1391	-173.611	4.80745	-183	1.98579	-197.663	1.13172	-201.521	1.41891
1555.7	14196			-167.656	1.32048	-174.556	1.05333	-190.833	3.26038	-192.53	0.690633
1556.7	14224	-135.324	1.33372	-175.526	1.16087	-174.788	1.43115	-190.523	1.42499	-196.212	0.528612
1557.7	14254	-145.704	2.73716	-166.392	3.07065	-174.179	1.04759	-191.668	1.7713	-195.24	1.02811
1558.7	14282	-143.494	1.96197	-172.297	1.3802	-175.505	1.00897	-194.606	0.638926	-199.537	0.412719
1559.7	14311	-140.926	0.945627	-169.56	0.057215	-171.47	3.59939	-195.678	2.1678	-201.955	0.93725
1560.7	14337	-113.76	1.26844	-157.774	3.54398	-167.418	2.75408	-184.627	2.64562	-185.86	2.36562
1561.7	14361	-154.219	0.985755	-169.262	1.14779	-173.577	1.00374	-193.226	0.477008	-196.109	0.0613324
1562.7	14388	-137.307	2.21854	-162.762	1.60484	-165.034	0.282989	-182.03	2.54554	-189.254	2.1817
1563.7	14415	-135.494	4.40528	-167.892	2.39252	-172.802	1.30264	-191.898	1.3259	-200.862	1.20385
1564.7	14444	-129.408	0.862468	-165.211	1.05143	-167.359	1.74316	-174.072	3.07731	-183.614	2.36504
1565.7	14473	-142.627	2.49192	-172.862	0.8915	-175.064	0.185753			-199.654	0.430404
1566.7	14499	-123.876	4.39808	-162.044	1.32558	-174.395	1.75963	-187.66	3.88552	-192.928	5.18743
1567.7	14527	-127.838	1.82352	-162.879	1.96091	-165.2	3.55839	-185.972	1.41108	-192.659	0.693205
1568.7	14551	-162.65	2.42212	-175.74	2.11154	-183.605	2.77058	-191.651	5.44688	-200.484	2.48014
1569.7	14575	-140.39	1.1227	-161.425	0.508162	-169.854	0.47095	-192.756	1.11016	-202.477	1.51597
1570.7	14600	-158.744	5.16555	-182.964	1.12047	-189.299	0.527131	-203.684	1.14634	-209.007	3.6159
1571.7	14624	-144.151	1.40214	-161.738	1.57628
1572.7	14648	-145.391	2.44394	-168.225	3.42635	-177.279	0.727934	-194.199	0.127449	-197.033	0.21394
1573.7	14672	-145.152	1.4176	-165.099	1.2231	-176.61	1.07623	-189.568	2.55475	-191.919	1.83192
1574.7	14696	-157.213	0.57004	-175.842	1.56498	-180.704	3.39844	-187.111	3.65441	-188.626	2.32855
1575.7	14720	-156.187	1.0965	-172.491	0.944638	-173.091	4.00344	-178.973	2.32432	-183.812	0.868436
1576.7	14741	-155.539	2.3662	-176.994	2.41581	-187.357	1.01637	-202.495	0.656231	-202.563	1.11386
1578	14763	-157.25	1.43298	-168.649	1.53725	-179.088	1.53175	-189.161	4.41402	-181.774	2.74528
1579.5	14808	-154.775	3.42762	-171.314	1.53392	-173.759	2.86283	-187.868	1.10873	-185.902	2.49375
1580.5	14830	-164.858	0.536005	-180.752	1.58131	-179.713	4.88644	-182.964	2.8664	-181.934	0.698733
1581.5	14852	-155.487	2.01514	-171.098	1.07549			-187.815	3.45734	-182.69	3.44305
1582.5	14875			-179.103	1.88816	-180.428	1.72542	-190.313	1.68835	-186.431	3.01694
1583.5	14899	-153.235	1.64791	-167.996	1.27096	-169.3	0.685443	-181.401	1.11724	-178.316	1.99952
1584.5	14922	-154.517	1.42603	-170.751	0.721914	-175.049	0.673545	-191.797	1.30619	-189.746	3.83109
1585.5	14943	-158.972	1.83081	-182.599	1.56133	-187.555	1.0715	-193.491	3.48675	-189.905	5.39126
1586.5	14970	-147.831	3.14804	-172.095	1.03116	-173.337	0.602231	-189.149	1.04971	-191.698	0.375272
1587.5	14993	-151.872	2.77799	-171.84	1.38846	-178.457	0.732791	-191.524	2.152	-183.934	3.32509
1588.5	15015	-161.337	1.58181	-177.247	2.17775	-180.261	2.18988	-183.809	3.01869	-180.994	0.736871
1589.5	15038	-153.448	2.68236	-174.36	1.20358	-177.667	1.80512
1590.5	15061	-161.314	3.73979	-178.546	1.50223	-185.31	0.777317	-197.064	0.237637	-196.842	0.641638
1591.5	15087	-156.422	1.68015	-171.276	1.46982	-179.161	0.793644	-190.898	1.58024	-186.891	2.81512
1592.5	15111	-159.933	1.30145	-175.221	1.75704	-180.058	2.89784	-189.845	2.76684	-191.54	2.49679
1593.5	15134	-154.549	2.62573	-169.298	3.05221	-174.485	0.90975	-184.549	3.76268	-174.212	2.49565
1594.5	15159	-164.176	4.80039	-183.512	0.758538	-187.592	0.454711	-195.749	0.311177	-194.856	0.791285
1595.5	15179	-163.533	0.785824	-175.923	0.803228	-176.706	0.604057	-189.577	0.522336	-184.519	1.41547
1596.5	15204	-152.605	3.16721	-175.048	1.25264	-175.013	0.331817	-189.383	0.0718038	-186.074	1.0064
1597.5	15226	-147.374	2.22848	-165.015	1.22628	-175.396	0.169199	-192.429	0.137253	-192.032	2.12693
1598.5	15249	-162.353	1.00518	-176.628	2.16639	-184.233	1.34796	-193.942	1.84189	-194.285	1.81551
1599.5	15271	-161.46	1.88515	-178.189	0.739265	-184.119	0.44874	-197.758	0.682863	-192.008	1.9333
1600.5	15293	-160.434	1.00585	-174.416	1.46657	-179.936	1.76984	-190.298	2.72801	-186.417	1.80594
1601.5	15317	-161.191	2.19412	-180.148	1.12978	-186.547	1.2976	-203.519	0.649417	-201.28	0.451621
1602.5	15339	-154.856	3.16117	-179.468	4.18276	-183.557	1.73619	-199.376	0.901909	-199.133	1.70451
1603.5	15363	-159.067	2.38596	-176.754	1.98759	-180.643	1.8032	-194.516	1.72798	-190.917	1.23503
1604.5	15389	-177.039	1.0779	-198.187	1.53246	-203.566	1.81259	-216.893	3.09199

## Sheet: d-excess
Age [a cal BP]	d-excess lakewater (slope=3.9)	d-excess ±
10940	-54.449	8.41543
10989	-50.9704	8.01938
11013	-57.5789	6.96206
11063	-16.6939	6.347
11086	-21.7698	6.29286
11108	-16.6946	7.19525
11129	-20.1963	6.56542
11156	-22.5144	6.70268
11180	-21.3837	6.37187
11204	-22.9324	6.85064
11224	-34.0053	6.16168
11245	-49.4046	6.262
11268	-44.4021	7.23432
11295	-36.912	6.7105
11324	-37.4026	6.81728
11357	-38.499	6.44725
11388	-47.2663	6.16286
11418	-57.274	6.44027
11449	-58.4711	6.99148
11476	-41.8288	6.45175
11503	-47.6006	7.33122
11538	-28.6915	7.24796
11573	-29.9049	6.22443
11609	-35.6007	6.25156
11648	-27.8685	6.88341
11680	-31.6145	9.08959
11711	-22.6293	6.3646
11743	-30.8476	7.52083
11777	-34.4704	6.25148
11814	-42.0986	6.27755
11849	-36.8185	6.32135
11884	-44.2172	6.29741
11919	-44.5443	6.16141
11951	-48.5101	6.72654
11984	-66.704	6.41706
12013	-60.2263	6.28947
12043	-67.5805	6.26243
12075	-49.7968	6.42593
12110	-44.5196	6.41858
12145	-41.3374	6.32388
12178	-56.9148	6.08999
12213	-63.9487	6.34945
12248	-57.0241	6.57644
12284	-50.5465	6.51037
12315	-52.4704	6.1833
12348	-63.6631	7.15447
12382	-47.9176	6.54893
12417	-47.676	6.21438
12448	-48.3695	6.56416
12488	-59.8213	6.12247
12529	-63.4343	6.59506
12570	-63.2049	6.15834
12612	-38.8177	6.63976
12657	-61.0411	6.35549
13036	-16.8311	6.23725
13068	-28.8388	6.57312
13099	-25.8632	6.19243
13131	-27.6055	6.13766
13162	-37.2574	7.44372
13194	-35.5229	6.53317
13226	0	6.04669
13262	-27.083	6.85458
13300	-42.4078	6.27894
13335	-15.7491	7.77609
13372	-24.8909	6.63681
13405	-18.3241	6.43702
13439	-16.7185	6.81176
13468	-16.3005	6.30531
13497	-7.39095	6.56955
13528	-20.0448	6.6035
13560	-22.0486	6.74468
13590	-22.8839	6.45389
13711	-11.8167	6.29925
13747	-5.74889	6.46853
13781	-19.3202	7.68486
13923	-25.1331	6.20031
13963	-33.4961	7.39307
13998	-29.3617	6.2855
14034	-36.4456	6.57567
14073	-32.3416	6.24549
14282	-38.2871	6.33127
14311	-42.2048	6.29807
14337	-31.0918	6.52592
14361	-45.4973	6.60676
14388	-45.1448	6.74048
14415	-53.142	6.38551
14444	-43.3843	6.85713
14473	-55.8956	6.38051
14499	-53.739	7.99116
14527	-60.8699	6.14998
14551	-52.8851	7.03341
14575	-51.7407	6.38653
14600	-67.7191	8.00665
14624	-66.7485	6.43697
14648	-69.1229	6.13379
14672	-64.3942	6.57498
14696	-44.3848	6.54983
14899	3.94608	6.71609
